# Supplementary material for: Metabolites of L-ARG in Exhaled Breath Condensate and Serum Are Not Biomarkers of Bronchial Asthma in Children
Source: J Clin Med. 2022 Jan 4;11(1):252. doi: 10.3390/jcm11010252 (PMC8746037; doi:10.3390/jcm11010252)
Supplement: Supplementary file 1 [file jcm-11-00252-s001.zip]

Archive with 1 entries (1 files):
- jcm-1494741-supplementary.pdf
